# Supplementary material for: Association between intraoperative hypotension during brain tumor resection and postoperative delirium: A secondary analysis of a randomized controlled trial
Source: PLoS One. 2025 Oct 29;20(10):e0334094. doi: 10.1371/journal.pone.0334094 (PMC12571290; doi:10.1371/journal.pone.0334094)
Supplement: S2 File — We have provided the original data of the study. (XLSX) [file pone.0334094.s003.xlsx]

## Sheet: table 1
SID	POD	sex	age	BMI	his_smoking	his_drinking	his_hypertension	his_diabetes	his_epilepsy	cranial_nerv_def	his_stroke	his_hypothyroidism	his_allergy	his_sur	headeach	dizzness	vomitting	nausea	TED	tumor_location	tumor_side	tumor_tp	tumor_WHO_classification	midline_shift	pre_Charlson	ASA	pre_MMSE	pre_delirium
1	0	2	52	20.3125	0	0	0	0	0	0	0	0	0	0	0	0	0	0	24.6621	frontal		1	1	0	0	2	30	0
2	1	1	36	26.1738	1	1	0	0	0	0	0	0	0	0	0	0	0	0	54.8481	frontal	right	2	2	0	0	2	30	0
3	1	2	53	23.4221	0	0	0	0	0	0	0	0	0	0	0	0	0	0	13.5176	frontal	left	2	2	0	1	2	30	0
4	1	1	36	26.2976	0	0	0	0	1	0	0	0	0	1	0	0	0	0	56.5461	frontal	right	2	2	0	0	3	30	0
5	0	1	39	23.5666	1	0	0	0	1	0	0	0	0	0	0	0	0	0	42.3307	frontal	left	2	3	1	0	3	30	0
6	1	1	56	24.8016	1	0	1	1	0	0	0	0	0	0	1	0	0	0	46.0918	temperal	right	2	4	1	1	3	30	0
7	0	1	52	27.102	0	0	0	0	0	0	0	0	0	0	1	0	0	0	47.2442	frontal	left	1	1	1	1	2	30	0
8	1	2	50	21.6713	0	0	0	0	0	0	0	0	0	0	0	1	0	0	23.607	temperal	left	2	2	0	1	2	30	0
9	0	1	18	19.5918	0	0	0	0	1	0	0	0	0	0	0	0	0	0	24.2871	temperal	left	2	3	0	0	2	27	0
10	0	1	34	25.8264	1	0	0	0	1	0	0	0	0	0	0	0	0	0	40.3715	frontal	right	2	2	0	0	3	30	0
11	1	2	45	25.7812	0	0	1	0	0	0	1	0	0	1	1	0	0	0	15.6391	frontal	left	2	3	0	1	2	30	0
12	0	1	56	28.4055	0	0	0	0	1	0	0	0	0	0	0	0	0	0	26.755	frontal	right	2	4	0	1	3	30	0
13	1	1	38	27.7778	1	1	0	0	1	0	0	0	0	0	0	0	0	0	46.6361	temperal	left	2	3	1	0	3	30	0
14	0	1	46	27.1731	0	0	0	0	0	0	0	0	1	0	0	0	0	0	22.522	temperal	left	3	other	0	0	2	30	0
15	0	1	36	30.7394	1	1	0	0	1	0	0	0	0	1	0	0	0	0	20.3263	frontal	left	2	3	0	0	3	30	0
16	0	2	65	23.5883	0	0	0	0	0	0	0	0	0	1	0	1	0	0	38.5719	frontal	left	2	2	1	1	2	30	0
17	1	2	37	20.061	0	0	0	0	1	0	0	0	0	0	0	0	0	0	28.0111	frontal	left	2	4	0	0	3	30	0
18	0	1	49	25.3086	1	0	0	0	0	1	0	0	0	0	0	0	0	0	28.2724	frontal	left	3	other	0	0	2	30	0
19	0	1	34	24.9135	0	0	0	0	0	0	0	0	0	0	1	0	0	0	29.6765	frontal	right	2	3	0	0	2	30	0
20	0	1	45	26.7299	1	1	0	0	0	0	0	0	0	0	0	0	0	0	33.007	frontal	right	2	2	0	0	1	30	0
21	0	2	40	23.8751	0	0	0	0	1	0	0	0	0	0	0	0	0	0	17.327	temperal	right	2	2	0	0	2	30	0
22	1	1	59	26.0276	0	0	0	0	1	0	0	0	1	0	0	0	0	0	49.3242	temperal	left	2	2	1	0	2	30	0
23	0	1	32	18.5185	0	0	0	0	0	1	0	0	0	0	1	0	0	0	61.0109	temperal	right	2	4	1	0	4	30	0
24	1	1	66	27.1314	1	1	0	0	0	0	1	0	0	0	0	0	0	0	13.1981	temperal	right	2	2	0	0	2	28	0
25	0	2	40	19.4674	0	0	0	0	0	0	0	0	0	0	0	0	0	0	40.2813	frontal	right	2	3	1	1	2	30	0
26	0	2	41	30.8012	0	0	0	0	1	0	0	0	0	0	0	0	0	0	28.034	frontal	right	2	2	0	0	3	30	0
27	0	1	45	29.4118	0	1	1	1	1	0	0	0	0	0	0	0	0	0	48.4932	frontal	right	2	2	1	1	3	30	0
28	1	1	48	27.7778	0	0	1	0	0	0	0	0	1	0	0	0	0	0	31.6418	frontal	left	2	2	0	0	2	30	0
29	0	1	33	20.5714	0	1	0	0	1	0	0	0	0	0	0	0	0	0	41.6578	frontal	right	2	3	0	0	3	30	0
30	1	2	57	27.0552	0	0	0	0	0	0	0	0	0	1	0	0	0	0	31.7533	frontal	left	2	3	1	1	2	26	0
31	0	1	35	27.7551	0	1	0	0	1	0	0	0	0	0	0	0	0	0	24.3147	frontal	left	1	1	0	0	2	30	0
32	0	1	45	30.5556	0	1	1	0	1	0	0	0	0	0	0	1	0	0	48.1109	frontal	right	2	3	1	0	3	30	0
33	1	2	61	23.2335	0	0	0	0	1	0	0	0	0	0	0	0	0	0	24.5962	temperal	left	2	4	0	2	3	25	0
34	1	1	53	34.4148	0	0	1	0	1	0	0	0	0	0	0	0	0	0	26.1977	frontal	right	2	3	0	1	3	30	0
35	1	2	45	24.6094	0	0	0	0	0	0	0	0	0	1	0	0	0	0	40.7524	frontal	left	2	2	0	0	1	30	0
36	0	1	48	25.9095	0	1	0	0	0	0	0	0	0	0	1	0	0	0	22.8177	frontal	right	3	1	1	0	2	30	0
37	0	1	64	26.6436	0	0	0	0	1	0	0	0	0	0	0	0	0	0	40.5199	frontal	left	2	2	0	2	3	30	0
38	1	1	41	26.8136	0	0	0	0	1	0	0	0	0	0	0	0	0	0	32.4974	frontal	left	2	3	0	0	3	28	0
39	0	2	38	24.6548	0	0	0	0	0	0	0	0	0	0	0	1	1	0	49.2979	frontal	right	2	3	1	0	3	30	0
40	0	1	42	29.4118	1	0	0	0	1	0	0	0	0	0	0	0	0	0	35.3974	frontal	left	2	2	0	0	3	30	0
41	0	2	46	24.2424	0	0	0	0	0	0	0	1	0	0	0	1	0	0	26.9299	frontal	left	1	1	0	0	2	30	0
42	1	2	47	22.8329	0	0	0	0	1	0	0	0	0	0	0	0	0	0	33.1071	temperal	left	2	2	0	0	3	30	0
43	0	2	48	22.5466	0	0	0	0	1	0	0	0	0	0	0	0	0	0	24.8319	frontal	right	1	2	0	0	2	30	0
44	0	1	38	27.7743	0	0	0	0	1	0	0	0	0	0	0	0	0	0	44.5298	temperal	left	1	1	0	0	2	30	0
45	1	1	65	24.4473	0	0	0	0	1	0	0	0	0	0	0	0	0	0	37.6637	frontal	right	2	2	0	2	3	30	0
46	0	2	61	26.0375	0	0	0	0	1	0	0	0	0	0	0	0	0	0	19.0378	temperal	left	2	3	0	2	2	30	0
47	0	1	65	23.3067	0	0	0	0	0	0	0	0	0	0	0	0	0	0	32.0948	frontal	left	2	2	1	2	2	30	0
48	0	1	33	26.0617	1	0	0	0	0	0	0	0	0	0	1	0	0	0	30.567	frontal	left	2	2	0	0	2	30	0
49	1	1	49	25.6055	0	0	0	0	0	0	0	0	0	0	0	0	0	0	42.3842	frontal	right	2	3	0	0	2	30	0
50	0	2	56	25.7117	0	0	0	0	0	0	0	1	0	0	0	1	0	0	18.8708	frontal	left	1	1	0	1	2	30	0
51	1	2	51	19.8347	0	0	0	0	1	0	0	1	0	1	0	0	0	0	61.2897	frontal	left	2	3	1	1	2	30	0
52	1	2	63	23.634	0	0	0	1	0	0	0	0	0	0	0	0	1	0	45.3468	frontal	left	2	2	1	2	2	30	0
53	0	1	19	23.4586	0	0	0	0	1	0	0	0	0	0	0	0	0	0	50.6621	frontal	right	2	2	0	0	2	30	0
54	0	1	33	32.8241	0	0	0	0	1	0	0	0	0	0	0	0	0	0	39.7754	frontal	right	2	3	0	0	2	30	0
55	0	1	36	31.6001	0	0	0	0	0	0	0	0	0	0	0	0	0	0	38.1868	temperal	left	2	3	0	0	2	30	0
56	0	2	60	26.0375	0	0	1	0	0	0	0	0	0	0	0	0	0	0	27.2164	frontal	right	1	1	0	2	2	30	0
57	1	1	57	25.9516	1	0	1	0	0	0	0	0	1	0	0	0	0	0	46.6683	temperal	right	2	3	0	2	3	30	0
58	0	2	56	31.25	0	0	0	0	0	0	0	0	0	0	0	0	0	0	42.3396	frontal	left	1	2	0	1	2	30	0
59	1	2	53	29.7608	0	0	1	0	1	0	0	0	0	0	0	0	0	0	53.1329	temperal	left	2	2	1	1	4	26	0
60	0	1	51	20.1956	0	0	0	0	0	0	0	0	0	0	0	0	0	0	33.5299	frontal	left	1	2	0	1	2	30	0
61	1	2	51	24.5578	0	0	0	0	0	0	0	0	0	0	1	0	0	0	44.14	frontal	left	2	2	1	1	2	30	0
62	0	1	33	24.1633	0	0	0	0	0	0	0	0	0	0	1	1	0	0	62.3545	frontal	right	2	3	1	0	2	30	0
63	0	1	56	25.9516	0	1	1	1	0	0	0	0	1	0	0	0	0	0	17.8757	frontal	right	1	1	0	2	2	30	0
64	1	1	65	22.0932	0	0	0	0	0	0	0	0	0	0	0	0	0	0	34.7603	frontal	left	2	4	1	2	3	26	0
65	0	2	41	23.4375	0	0	0	0	1	0	0	0	0	0	0	0	0	0	54.5136	frontal	left	2	2	1	0	3	30	0
66	0	1	36	26.3656	0	0	0	0	1	0	0	0	0	1	0	0	0	0	13.9248	frontal	right	2	4	0	0	3	30	0
67	0	2	48	23.4375	0	0	0	0	0	0	0	0	0	1	0	0	0	0	21.8893	frontal	left	1	1	0	0	2	30	0
68	0	1	37	20.5693	1	0	0	0	1	0	0	0	1	0	0	0	0	0	27.6242	frontal	right	2	3	0	0	3	30	0
69	0	1	54	30.8365	0	0	0	0	1	0	0	0	0	0	0	0	0	0	30.6524	temperal	right	2	3	0	1	3	28	0
70	1	2	62	24.0346	0	0	1	0	1	0	0	0	0	0	1	0	0	0	32.5793	frontal	left	2	2	0	1	3	30	0
71	1	2	50	26.9127	0	0	1	1	0	0	0	0	1	0	0	0	0	0	33.0303	frontal	right	1	1	0	2	2	30	0
72	1	1	49	27.143	1	1	0	0	1	0	0	0	0	0	0	0	0	0	38.6898	frontal	right	2	2	1	0	3	30	0
73	0	2	38	20.3954	0	0	0	0	1	0	0	0	0	0	0	0	0	0	21.3633	frontal	left	1	1	0	0	2	30	0
74	0	2	19	17.9931	0	0	0	0	1	0	0	0	0	0	1	0	0	0	37.7191	frontal	right	2	1	0	0	2	30	0
75	0	2	63	27.7344	0	1	1	0	0	0	0	0	0	0	0	0	0	0	27.9523	frontal	right	1	2	0	2	2	30	0
76	0	2	56	22.2656	0	0	0	0	0	0	0	1	0	1	1	0	0	0	16.9212	frontal	left	1	2	0	3	2	30	0
77	1	1	44	26.0276	0	0	0	0	1	0	0	0	0	0	0	0	0	0	35.3782	frontal	left	2	4	0	0	2	30	0
78	0	1	41	22.3214	0	0	0	0	1	0	0	0	0	0	1	0	0	0	31.2863	frontal	left	2	2	0	0	3	30	0
79	0	1	22	24.6914	0	0	0	0	0	0	0	0	0	0	0	0	0	0	32.8734	frontal	left	1	2	0	0	1	30	0
80	1	2	64	23.3377	0	0	0	0	0	0	0	0	0	0	0	0	0	0	37.294	frontal	left	1	1	0	0	1	30	0
81	1	2	67	28.0404	0	0	1	1	1	0	0	0	0	0	0	0	0	0	33.345	temperal	left	2	4	0	0	3	28	0
82	0	1	34	24.4898	0	0	0	0	1	0	0	0	0	1	0	0	0	0	43.0887	temperal	left	2	2	4	0	3	30	0
83	0	2	34	23.8751	0	0	0	0	0	0	0	0	0	0	1	1	1	1	37.4444	temperal	left	2	3	0	0	2	30	0
84	1	1	60	27.5482	1	1	0	0	0	0	0	0	1	0	0	1	1	1	35.5162	frontal	right	2	2	0	2	3	30	0
85	0	2	52	20.3125	0	0	0	0	0	0	0	0	0	0	0	0	0	0	18.5421	frontal	left	1	1	0	0	1	30	0
86	1	1	26	33.0295	0	0	0	0	1	1	0	0	0	0	0	0	0	0	47.4913	temperal	left	2	2	0	0	2	30	0
87	0	1	31	20.679	0	0	0	0	1	0	0	0	1	0	0	1	0	0	9.86485	temperal	right	3	other	0	0	3	30	0
88	1	1	46	26.4721	0	0	0	0	1	0	0	0	0	0	0	0	0	0	52.1338	temperal	left	2	2	1	0	3	26	0
89	0	2	54	21.9076	0	0	0	0	0	0	0	0	0	0	0	0	0	0	30.3948	frontal	left	1	1	0	0	2	30	0
90	0	1	53	22.4913	0	0	0	0	0	0	0	0	0	0	0	0	0	0	45.7437	frontal	right	1	2	1	1	2	30	0
91	0	1	42	19.7232	0	0	0	0	1	0	0	0	0	0	1	0	0	0	28.1892	frontal	left	2	3	1	0	3	30	0
92	1	2	76	27.3438	0	0	1	0	0	0	0	0	0	0	0	0	0	0	42.9301	temperal	right	2	4	1	1	3	28	0
93	0	1	23	21.2963	0	0	0	0	0	0	0	0	1	0	1	0	1	1	32.6482	frontal	right	2	4	0	0	3	30	0
94	0	2	44	23.8751	0	0	0	0	1	0	0	0	1	0	0	0	0	0	23.5543	frontal	right	2	3	0	0	3	30	0
95	0	2	48	27.1809	0	0	0	0	0	0	0	0	0	0	0	1	0	0	22.6786	frontal	right	1	1	0	0	2	30	0
96	1	2	45	25.7812	0	0	1	0	0	0	0	0	0	0	1	0	0	0	11.657	temperal	left	2	2	0	0	3	30	0
97	0	1	50	26.0617	0	0	0	0	0	0	0	0	1	0	0	0	0	0	36.1189	temperal	left	1	1	0	0	1	30	0
98	0	2	30	23.939	0	0	0	0	1	0	0	0	1	0	1	0	0	0	32.9586	frontal	left	2	2	0	0	3	30	0
99	1	2	54	24.974	0	0	0	0	0	0	0	0	1	0	0	0	0	0	40.5912	frontal	left	1	1	0	1	2	30	0
100	1	1	47	27.7744	0	0	1	0	0	0	0	0	1	0	1	0	0	0	60.6317	frontal	right	2	4	1	1	3	26	0
101	0	2	57	24.2188	0	0	0	0	0	0	0	0	1	0	0	0	0	0	14.9106	frontal	left	1	1	0	1	1	30	0
102	0	1	35	26.2976	0	0	0	0	1	0	0	0	0	0	0	0	0	0	44.4769	frontal	left	1	1	0	0	2	30	0
103	1	1	35	28.3874	0	0	0	0	1	0	0	0	0	0	0	0	0	0	64.4808	frontal	left	2	3	1	1	3	30	0
104	1	1	32	27.7743	0	0	0	0	1	0	0	0	0	0	0	0	0	0	27.759	frontal	right	2	2	0	1	3	30	0
105	0	2	33	18.3655	0	0	0	0	1	0	0	0	0	0	0	0	0	0	10.9696	frontal	right	3	other	0	0	2	30	0
106	1	1	40	26.6667	0	0	1	0	0	0	0	0	1	0	0	0	0	0	23.488	temperal	left	2	2	1	0	2	30	0
107	0	1	46	28.7317	0	0	1	0	0	0	0	0	0	0	0	0	0	0	35.6544	temperal	left	2	3	0	0	2	30	0
108	1	1	41	25.8806	0	0	0	0	1	0	0	0	0	0	0	0	0	0	25.2508	frontal	right	2	4	0	0	3	26	0
109	0	2	35	20.4491	0	0	0	0	0	0	0	0	0	0	0	0	0	0	11.8167	frontal	right	2	1	0	2	2	30	0
110	0	1	64	24.7555	0	1	0	0	0	1	0	0	0	0	1	0	0	0	33.6032	temperal	right	2	4	0	0	3	28	0
111	1	1	53	25.8806	0	0	0	0	0	0	0	0	0	0	0	0	0	0	34.4642	frontal	left	2	2	0	1	2	30	0
112	0	1	52	32.9879	0	0	0	0	0	0	0	0	0	0	1	0	0	0	54.6867	frontal	left	2	4	1	1	4	28	0
113	0	1	21	29.9836	0	0	0	0	1	0	0	0	0	0	0	0	0	0	32.2878	frontal	right	2	2	0	0	3	30	0
114	0	2	48	25.9107	0	0	1	0	0	0	0	0	0	0	0	1	0	0	18.2195	frontal	left	1	2	0	0	2	30	0
115	1	1	34	23.6244	0	0	0	0	0	0	0	0	0	0	0	1	0	0	60.3359	frontal	left	2	4	1	0	3	30	0
116	1	2	28	20.3954	0	0	0	0	1	0	0	1	0	0	0	0	0	0	59.4079	temperal	left	2	2	1	0	3	30	0
117	0	2	27	23.03	0	0	0	0	1	0	0	0	0	1	0	0	0	0	40.5912	temperal	left	2	2	1	0	3	30	0
118	0	1	56	27.3438	1	0	0	0	0	0	0	0	0	0	0	1	0	0	19.9331	frontal	right	1	2	0	0	2	30	0
119	1	1	28	21.6049	0	0	0	0	1	0	0	0	0	0	0	0	0	0	49.7173	frontal	left	2	4	0	0	3	30	0
120	0	1	58	23.5294	0	0	0	0	0	0	0	0	0	1	1	0	0	0	30.8196	frontal	right	2	2	0	1	3	30	0
121	0	2	19	19.5312	0	0	0	0	1	0	0	0	0	0	0	0	0	0	38.0921	frontal	right	2	1	0	0	3	30	0
122	0	2	61	26.1224	0	0	0	0	0	0	0	0	0	0	1	1	0	0	20.9173	temperal	right	1	1	0	2	3	30	0
123	0	2	25	22.0386	0	0	0	0	1	0	0	0	0	0	0	0	0	0	41.3225	temperal	right	2	3	0	0	3	30	0
124	0	1	45	24.4898	1	0	1	1	0	0	0	0	0	0	0	0	0	0	26.6273	frontal	right	1	2	0	1	3	30	0
125	0	2	38	19.5312	0	0	0	0	0	0	0	0	0	0	0	1	0	0	32.7729	frontal	right	2	3	0	0	2	30	0
126	0	1	55	25	1	1	0	0	0	0	0	0	0	0	0	0	0	0	43.0887	frontal	left	2	4	1	1	2	30	0
127	1	2	33	20.9573	0	0	0	0	1	0	0	0	0	0	0	0	0	0	22.8943	frontal	left	2	1	0	0	3	30	0
128	0	1	63	24.1633	1	1	0	1	0	0	0	0	0	0	1	0	0	0	38.819	frontal	left	1	2	1	3	3	30	0
129	0	2	55	25.6369	0	0	0	0	0	0	0	0	0	0	1	1	1	1	42.3151	temperal	right	2	4	1	1	2	29	0
130	1	1	66	24.4898	1	1	1	0	0	0	1	0	0	0	0	0	0	0	36.9246	frontal	right	3	other	1	3	2	28	0
131	0	2	53	24.2439	0	0	0	0	0	0	0	0	0	0	1	1	0	0	18.9824	frontal	left	1	1	0	1	2	30	0
132	1	1	38	23.1481	1	0	0	0	0	0	0	0	0	1	0	0	0	0	34.7933	frontal	left	2	3	0	1	2	30	0
133	0	2	61	23.4375	0	0	1	0	0	0	0	0	0	0	0	1	0	0	38.8859	temperal	left	2	1	0	2	3	30	0
134	1	2	67	24.1288	0	0	0	1	0	0	0	0	0	1	0	0	0	0	45.099	frontal	left	2	4	1	3	3	26	0
135	0	2	46	27.5802	0	0	0	0	0	0	0	0	1	0	1	0	0	0	39.044	temperal	right	2	3	0	0	3	30	0
136	1	2	38	20.5049	0	0	0	0	0	1	0	0	0	0	0	1	0	0	43.3386	temperal	right	2	2	1	0	3	30	0
137	0	1	43	26.9531	0	0	0	0	0	0	0	0	0	0	0	0	0	0	21.7949	frontal	left	2	3	0	#REF!	2	30	0
138	0	2	66	28.0404	0	0	0	0	0	0	0	0	0	0	0	1	0	0	33.2379	frontal	right	2	4	0	2	2	30	0
139	0	2	31	24.0346	0	0	0	0	0	0	0	0	1	0	0	0	0	0	24.6347	frontal	right	2	2	0	0	2	30	0
140	0	1	58	22.4913	0	0	0	0	0	0	0	0	0	0	0	0	0	0	30.7838	frontal	right	2	4	0	1	2	30	0
141	0	2	29	23.5294	0	0	0	0	0	0	0	0	0	0	1	1	0	0	16.1496	frontal	left	2	2	0	0	3	30	0
142	0	2	67	19.5312	0	0	1	1	1	0	0	0	0	1	0	1	0	0	34.4858	frontal	left	2	4	0	3	3	28	0
143	0	1	61	25.5922	1	0	0	0	0	0	0	0	0	1	0	0	0	0	11.5978	frontal	left	1	1	0	0	2	30	0
144	0	2	64	22.8928	0	0	0	0	0	0	0	0	0	0	0	0	0	0	25.8382	frontal	left	1	1	0	0	2	30	0
145	0	2	44	24.3865	0	0	0	0	0	0	0	0	0	0	1	1	1	1	25.7128	frontal	right	2	4	1	0	2	30	0
146	1	1	47	26.2346	0	0	0	0	1	0	0	0	0	0	0	0	0	0	49.1289	temperal	left	2	2	0	0	2	30	0
147	0	2	45	20.3125	0	0	0	0	0	1	0	0	0	0	0	0	0	0	32.6013	frontal	left	2	3	0	0	2	30	0
148	0	2	31	22.1003	0	0	0	0	0	0	0	0	0	0	1	0	0	0	22.5718	frontal	left	1	1	0	0	2	30	0
149	1	1	66	19.8413	0	0	0	0	0	0	0	0	0	0	0	1	0	0	36.6085	frontal	right	2	4	0	2	3	30	0
150	1	2	51	24.8358	0	0	0	0	1	0	0	0	0	0	0	0	1	1	52.6072	frontal	right	2	3	1	1	3	28	0
151	0	1	29	22.9819	0	0	0	0	0	0	0	0	0	0	0	1	0	0	33.0779	temperal	right	2	3	0	0	2	30	0
152	0	2	33	25.7812	0	0	0	0	0	0	0	0	0	0	0	0	0	0	39.9917	frontal	right	2	2	0	0	2	30	0
153	0	1	38	23.5294	0	0	0	0	0	0	0	0	0	0	1	0	0	0	35.9335	temperal	left	1	1	0	0	2	30	0
154	1	1	41	29.0657	0	0	0	0	1	0	0	0	0	0	0	1	0	0	36.0985	temperal	right	2	3	0	0	2	30	0
155	0	1	47	23.7812	0	0	1	0	0	0	0	0	0	0	1	0	0	0	45.0123	frontal	right	3	other	1	2	3	30	0
156	0	2	53	29.7442	0	0	0	0	0	0	0	0	0	1	0	1	0	0	23.1918	frontal	right	1	1	0	1	2	30	0
157	0	1	35	27.6817	0	0	0	0	1	0	0	0	0	1	0	0	0	0	27.6783	frontal	left	2	3	0	0	2	30	0
158	1	2	34	20.0692	0	0	0	0	0	0	0	0	0	0	0	0	0	0	27.3347	temperal	left	2	2	0	0	2	30	0
159	1	2	23	19.5312	0	0	0	0	1	0	0	0	0	0	0	0	0	0	35.1142	frontal	left	2	2	0	0	3	30	0
160	0	1	33	25.3906	0	0	0	0	0	0	0	0	0	0	1	1	0	0	35.45	frontal	right	2	3	0	0	2	30	0
161	1	1	49	28.0102	0	1	0	0	0	0	0	0	0	0	1	1	0	0	42.6333	frontal	right	2	4	0	1	2	30	0
162	0	1	26	22.3863	0	0	0	0	0	0	0	0	1	0	0	1	0	0	35.5571	frontal	left	3	other	1	0	2	30	0
163	1	1	58	27.3356	0	0	1	0	1	0	0	0	0	0	0	0	0	0	48.3584	frontal	right	2	3	0	0	2	30	0
164	0	2	49	18.75	1	0	0	0	0	0	0	0	0	0	1	0	0	0	48.2315	temperal	right	1	2	0	0	2	30	0
165	0	1	32	24.4193	0	0	0	0	0	0	0	0	0	0	0	0	0	0	31.2863	frontal	right	2	2	0	0	2	30	0
166	0	2	56	23.3355	0	0	0	0	0	0	0	0	0	0	0	0	0	0	31.5081	frontal	right	1	1	0	0	2	30	0
167	0	1	75	24.5089	1	0	0	1	0	0	0	0	0	0	0	0	0	0	47.168	temperal	right	2	4	1	2	3	26	0
168	0	1	37	18.9388	1	0	0	0	1	0	0	0	0	0	0	0	0	0	46.4159	frontal	right	2	3	1	0	3	30	0
169	0	2	45	20.4294	0	0	0	0	0	0	0	0	0	0	1	0	1	1	52.9552	frontal	left	2	3	1	0	2	30	0
170	1	2	59	25.8806	1	1	1	0	0	0	0	0	0	1	0	0	0	0	59.4392	frontal	right	2	4	0	2	2	30	0
171	0	1	34	20.5499	0	0	0	0	0	0	0	0	0	0	0	0	0	0	43.0465	frontal	left	2	3	0	0	2	29	0
172	0	1	39	28.7347	0	0	0	0	1	0	0	0	0	0	0	0	0	0	41.2979	frontal	right	2	4	1	0	3	30	0
173	0	1	47	22.4913	0	0	0	0	0	0	0	0	0	0	0	0	0	0	28.4749	frontal	right	3	other	1	0	3	30	0
174	0	1	36	28.4082	0	0	0	0	0	0	0	0	0	0	0	1	0	0	22.8943	frontal	right	2	3	0	0	3	30	0
175	0	2	47	29.0174	0	0	0	0	1	0	0	0	0	0	0	0	0	0	31.8679	frontal	left	2	2	0	0	3	30	0
176	0	2	33	20.8117	0	0	0	0	1	0	0	0	0	1	0	0	0	0	10.6266	temperal	left	1	1	0	0	3	30	0
177	0	2	36	24.6097	0	0	0	0	0	0	0	0	0	0	1	1	0	0	17.0311	temperal	left	3	other	0	0	3	30	0
178	1	2	30	20.5078	0	0	0	0	0	0	0	0	0	0	1	0	0	0	33.0955	frontal	right	2	2	0	0	3	28	0
179	1	2	54	22.1003	0	0	0	0	0	0	0	0	0	0	1	0	0	0	43.9117	temperal	right	2	4	1	1	2	30	0
180	0	2	51	17.4449	0	0	0	0	1	0	0	0	0	0	0	0	0	0	28.5069	frontal	right	2	2	0	1	3	30	0
181	1	2	55	23.8281	0	0	0	0	0	0	0	0	0	0	1	1	0	0	31.5818	temperal	left	2	4	0	1	2	30	0
182	1	2	44	22.6562	0	0	0	0	0	0	0	0	1	0	0	0	0	0	41.5816	frontal	right	1	2	1	0	2	30	0
183	1	2	44	24.1672	0	0	0	0	0	0	0	0	1	0	1	0	0	0	25.7932	frontal	left	1	1	0	0	2	30	0
184	0	1	32	25.9516	0	0	0	0	0	0	1	0	0	0	1	0	0	0	24.3288	frontal	right	2	3	0	0	2	30	0
185	0	1	40	24.5089	0	0	0	0	1	0	0	0	0	0	0	1	0	0	53.5314	temperal	right	2	3	0	0	2	30	0
186	0	2	47	29.2969	0	0	0	0	0	0	0	0	0	0	1	1	1	0	66.5573	frontal	right	2	2	1	0	3	30	0
187	0	1	60	19.2653	0	0	0	0	0	0	0	0	0	0	0	0	0	0	29.3179	frontal	left	1	2	0	0	2	30	0
188	0	1	42	24.4898	1	1	0	0	0	0	0	0	1	0	0	0	0	0	16.4112	frontal	left	2	3	0	0	2	30	0
189	1	1	43	30.4709	0	0	0	0	0	0	0	0	0	0	1	1	1	1	65.6343	frontal	left	1	2	1	1	2	28	0
190	0	1	29	32.2708	0	0	0	0	0	0	0	0	0	0	0	1	0	0	25.6116	temperal	right	2	4	0	0	2	30	0
191	0	2	53	27.1203	0	0	0	0	1	0	0	0	0	0	0	0	0	0	44.814	frontal	left	2	3	0	1	2	30	0
192	1	2	35	21.3333	0	0	0	0	0	0	0	0	0	0	0	0	0	0	18.155	temperal	left	2	2	0	0	2	30	0
193	0	1	35	21.1327	1	0	0	0	1	0	0	0	0	0	0	0	0	0	40.6468	temperal	left	2	2	0	0	3	30	0
194	1	2	70	31.1111	0	0	1	1	0	0	0	0	0	1	0	0	0	0	38.2267	frontal	right	2	4	0	5	3	30	0
195	0	1	49	23.5666	0	0	0	0	0	0	0	0	0	0	0	0	0	0	38.4174	frontal	right	1	2	0	0	2	28	0
196	0	2	37	26.6667	0	0	0	0	1	0	0	0	0	0	0	0	0	0	44.6942	frontal	right	2	2	0	0	3	30	0
197	0	2	31	22.7732	0	0	0	0	0	0	0	0	0	0	0	0	0	0	37.7976	frontal	right	2	3	0	0	3	30	0
198	0	1	38	26.7755	0	0	0	0	0	0	0	0	0	0	0	0	0	0	67.1679	frontal	right	2	4	1	0	2	30	0
199	0	1	56	28.0102	0	0	1	0	0	0	0	0	0	0	0	0	0	0	23.091	temperal	left	3	other	0	1	2	30	0
200	1	1	34	18.6122	1	1	0	0	0	0	0	0	1	0	1	0	0	0	42.1851	frontal	left	2	2	1	0	3	30	0
201	1	2	52	22.2222	0	0	0	0	0	0	0	0	0	0	0	0	0	0	21.9848	frontal	left	2	4	1	0	2	30	0
202	0	1	42	23.2912	0	0	0	0	1	0	0	0	1	0	0	0	0	0	25.5948	frontal	left	2	3	0	0	3	30	0
203	1	1	36	26.9896	0	0	0	0	1	0	0	0	0	0	0	0	0	0	19.7843	frontal	right	2	2	0	0	2	30	0
204	0	2	36	21.6441	0	0	0	0	0	0	0	0	0	0	0	1	0	0	20.507	frontal	left	2	2	0	0	2	30	0
205	1	2	42	16.0156	0	0	0	0	0	0	0	0	0	0	1	1	1	1	65.9602	frontal	left	2	3	1	0	3	30	0
206	0	2	42	18.2563	0	0	0	0	1	0	0	0	0	0	0	0	0	0	34.3287	frontal	left	2	3	0	0	2	30	0
207	1	1	47	23.1405	0	0	0	0	0	0	0	0	0	0	0	0	0	0	47.9931	frontal	right	2	2	1	0	2	30	0
208	0	2	28	21.2245	0	0	0	0	0	0	0	0	0	0	1	1	1	1	56.6186	frontal	right	2	3	1	0	3	30	0
209	0	1	28	28.7347	0	0	0	0	1	0	0	0	0	0	0	0	0	0	49.021	frontal	left	2	2	0	0	3	30	0
210	0	1	37	22.4082	0	0	0	0	0	0	0	0	0	0	1	0	0	0	45.9154	frontal	right	2	3	0	0	2	30	0
211	0	2	48	22.231	0	0	1	0	0	0	0	0	0	0	0	0	0	0	26.8921	frontal	right	1	2	0	0	2	30	0
212	0	1	43	26.1962	0	0	0	0	0	0	0	0	0	0	0	0	0	0	50.9729	temperal	left	2	2	0	0	2	30	0
213	0	2	44	28.9811	0	0	0	0	0	0	0	0	0	0	0	0	0	0	18.5915	frontal	right	2	3	0	0	3	30	0
214	1	2	34	23.4375	0	0	0	0	0	0	0	0	0	1	0	1	1	1	46.6375	frontal	left	2	3	1	0	3	30	0
215	0	1	27	18.2615	1	0	0	0	1	0	0	0	0	1	0	0	0	0	61.6098	frontal	right	2	3	1	0	2	30	0
216	1	1	61	25.4694	0	0	0	0	0	0	0	0	0	0	0	0	0	0	54.2317	frontal	left	2	2	1	0	3	30	0
217	0	2	34	30.4867	0	0	0	0	0	0	0	0	0	0	0	0	0	0	37.5065	frontal	left	2	2	0	0	2	30	0
218	1	2	51	19.433	0	0	0	0	1	0	0	0	0	1	0	0	0	0	54.9393	temperal	left	2	3	1	1	3	30	0
219	0	1	34	25.8806	1	1	0	0	0	0	0	0	0	0	0	0	0	0	63.4808	frontal	left	2	3	1	0	2	30	0
220	0	2	36	19.3337	0	0	0	0	1	0	0	0	0	0	0	0	0	0	41.0473	frontal	right	2	3	1	0	3	30	0
221	0	1	41	33.4124	1	0	0	0	0	0	0	0	0	1	0	0	0	0	34.5119	frontal	right	2	2	0	0	2	30	0
222	1	1	67	27.7551	0	0	0	0	0	0	0	0	0	0	1	0	0	0	48.1557	frontal	right	2	4	1	3	3	20	0
223	1	2	32	25.3906	0	0	0	0	0	0	0	0	0	0	0	0	0	0	41.9881	frontal	right	2	4	0	0	2	30	0
224	0	2	64	28.578	0	0	0	0	0	0	0	0	0	1	0	0	0	0	27.3239	frontal	right	1	1	0	2	1	30	0
225	0	2	32	30.8248	0	0	0	0	0	0	0	0	0	0	0	0	0	0	14.4225	frontal	right	2	2	0	0	1	30	0
226	1	1	46	22.9854	0	0	0	0	0	0	0	0	0	0	1	0	0	0	12.9266	frontal	right	2	3	0	3	3	28	0
227	0	1	22	26.5285	0	0	0	0	0	0	0	0	0	0	0	1	0	0	60.0749	frontal	right	2	2	1	0	3	30	0
228	0	2	50	23.3726	0	0	0	0	1	0	0	0	0	0	0	0	0	0	63.5911	frontal	right	2	2	1	1	3	30	0
229	1	2	41	24.7676	0	0	0	0	1	0	0	0	0	1	0	0	0	0	48.2933	frontal	left	2	2	1	0	3	28	0
230	0	2	21	21.4109	0	0	0	0	1	0	0	0	0	0	0	0	0	0	10.6266	temperal	left	2	3	0	0	3	30	0
231	0	2	28	17.3604	0	0	0	0	0	0	0	0	0	0	1	0	1	1	64.7477	frontal	left	2	3	1	0	3	30	0
232	1	2	52	22.5827	0	0	0	0	0	0	0	0	0	0	1	0	0	0	53.1329	temperal	left	2	4	1	1	2	30	0
233	0	1	43	28.3937	0	0	0	0	1	0	0	0	0	0	1	0	0	0	64.919	frontal	left	2	2	1	0	3	30	0
234	1	2	50	27.3438	0	0	0	0	1	0	0	0	0	1	0	1	0	0	8.84934	frontal	left	3	other	0	0	3	30	0
235	0	2	22	24.2215	0	0	0	0	0	0	0	0	0	0	0	0	0	0	23.893	frontal	right	2	2	0	0	2	30	0
236	0	1	51	26.6436	1	1	0	0	0	0	0	0	0	0	0	1	0	0	35.1854	temperal	left	2	2	0	1	2	28	0
237	0	1	59	24.9135	1	1	0	0	0	0	0	0	0	0	0	0	0	0	33.0193	temperal	right	2	3	0	0	2	30	0
238	0	2	43	20.1348	0	0	0	0	0	0	0	0	0	0	0	0	0	0	36.7112	frontal	right	2	4	0	1	2	30	0
239	1	1	48	26.9896	0	0	0	0	1	0	0	0	0	0	0	0	0	0	61.5781	frontal	left	2	2	1	0	3	30	0
240	0	2	39	25.3906	0	0	0	0	0	0	0	0	0	1	0	0	0	0	34.236	frontal	right	2	2	0	0	2	30	0

## Sheet: table2
SID	POD	midazolam	dexmedetomidine	propofol	sufentanil	glucocorticoid	mannitol_infusion	neuromuscular_b_reversal	vasopressor	Allo_RBC	Allo_plasma	total_infu	EBL	Urine	tumor_resection	sur_duration	pre_intu_MAP
1	0	2	1	750	50	0	1	0	0	0	0	1500	100	1000	1	170	82.6667
2	1	2	1	2400	45	0	0	0	0	0	0	4000	300	2900	1	485	109.333
3	1	2	0	620	40	0	1	0	0	0	0	2800	100	2500	1	260	93.3333
4	1	2	0	1300	30	0	1	0	0	0	0	2000	300	2000	1	230	96.6667
5	0	2	0	710	40	0	0	0	0	0	0	2000	100	800	1	160	113
6	1	2	1	950	40	0	1	0	0	0	0	2500	500	2500	1	260	87.6667
7	0	2	1	1700	35	1	0	0	1	1	1	5500	2000	2700	1	420	89.3333
8	1	2	0	680	25	0	1	0	0	0	0	2000	200	700	1	140	74.3333
9	0	2	1	700	25	0	0	0	0	0	0	2000	100	1500	1	190	81.3333
10	0	2	0	720	30	0	0	0	0	0	0	2500	100	1200	1	190	100.333
11	1	2	0	850	40	0	1	0	1	0	0	2000	200	1300	1	170	100.333
12	0	2	1	1550	40	0	1	0	0	0	0	2500	200	2500	1	310	111.667
13	1	2	1	1550	35	0	1	0	0	0	0	3000	200	1500	1	310	104
14	0	2	0	800	50	0	0	1	0	0	0	1600	100	500	1	170	94
15	0	5	1	1440	50	0	1	0	0	0	0	2000	100	1200	1	210	98.3333
16	0	2	0	1000	60	0	1	0	0	0	0	2000	150	1000	1	260	98.6667
17	1	2	0	800	40	0	1	0	0	0	0	2000	150	1700	1	240	85.6667
18	0	2	1	1350	35	0	0	0	1	0	0	2800	200	1500	1	230	105
19	0	3	1	1250	55	0	1	0	0	0	0	2200	300	1600	1	300	86
20	0	4	0	700	55	0	1	0	0	0	0	2000	150	1400	1	180	80
21	0	2	0	800	40	0	0	0	0	0	0	2000	100	1000	1	280	89.3333
22	1	2	0	1300	50	0	1	0	0	0	0	2500	200	1500	1	360	100.667
23	0	3	1	850	40	0	1	0	0	0	0	2500	200	2500	1	250	79.3333
24	1	3	1	1190	50	0	0	0	0	0	0	2500	200	1200	1	220	97.6667
25	0	2	1	1200	30	0	1	0	0	0	0	2500	150	1900	1	240	70.6667
26	0	2	1	800	35	0	1	0	0	0	0	3200	200	3000	1	210	83.3333
27	0	2	0	1000	60	0	1	0	0	0	0	2000	100	900	1	200	108.667
28	1	2	0	2200	55	0	1	0	0	0	0	2500	150	1700	1	260	96
29	0	2	1	1300	30	0	1	0	0	0	0	3000	100	2000	2	380	97.6667
30	1	2	0	950	35	0	1	0	0	0	0	2500	100	1500	1	210	90
31	0	2	0	700	40	0	1	0	0	0	0	2000	200	800	1	150	99.3333
32	0	2	1	1000	55	0	1	0	0	0	0	2000	200	2000	1	250	104.333
33	1	2	0	1000	40	0	1	0	0	0	0	2500	100	1200	1	300	92.3333
34	1	2	0	800	35	0	1	0	0	0	0	2000	100	1300	1	190	105
35	1	2	1	800	35	0	1	0	0	0	0	3000	100	1800	1	270	91
36	0	2	1	700	45	0	0	0	0	0	0	2500	100	1500	1	180	102.667
37	0	2	1	800	40	0	0	0	0	0	0	2500	200	1600	1	240	101.667
38	1	2	1	800	45	0	1	0	0	0	0	3500	150	3100	1	320	111.333
39	0	3	0	1040	50	0	1	0	0	0	0	2500	200	1500	1	220	95
40	0	2	0	750	35	0	0	0	0	0	0	2000	150	1300	1	190	110.333
41	0	2	0	700	35	0	1	0	0	0	0	2500	200	2000	1	190	98
42	1	2	1	800	45	0	1	0	0	0	0	3000	150	2000	1	190	87.3333
43	0	2	0	650	25	0	1	0	0	0	0	2500	150	1500	1	120	64.3333
44	0	2	1	800	40	0	0	0	0	0	0	3100	200	1600	1	220	103.667
45	1	2	0	600	40	0	1	0	0	0	0	2300	100	1500	1	160	104
46	0	2	1	700	40	0	1	0	0	0	0	2500	100	1700	1	150	95.6667
47	0	2	1	800	60	0	0	0	0	0	0	3000	200	2500	1	230	113
48	0	2	0	950	40	0	1	0	0	0	0	2500	150	1400	1	270	101.333
49	1	2	0	650	50	0	1	0	1	0	0	2050	300	1500	1	215	93
50	0	2	0	1450	30	0	0	0	0	0	0	1500	100	400	1	170	96.6667
51	1	2	1	1000	40	0	1	0	0	0	0	2800	200	3000	1	240	104
52	1	2	1	700	25	0	0	0	0	0	0	2500	150	1500	1	210	88
53	0	5	0	630	65	0	1	0	0	0	0	2000	200	1700	1	220	90.3333
54	0	2	0	1100	50	0	0	0	0	0	0	2300	200	200	1	220	98
55	0	2	1	1100	50	0	1	0	0	0	0	2500	200	2600	1	270	104.667
56	0	2	1	800	35	0	1	0	0	0	0	2800	100	3000	1	180	109.333
57	1	3	0	1500	45	0	1	0	0	0	0	3500	500	1600	2	490	105.667
58	0	2	1	500	50	0	1	0	0	0	0	2000	300	1500	1	130	119
59	1	2	0	1800	55	0	1	0	0	0	0	3500	200	2000	2	480	106
60	0	2	1	700	35	0	1	0	0	0	0	2500	200	2300	1	170	95
61	1	3	0	1250	40	0	1	0	0	0	0	1700	400	1400	1	350	95.3333
62	0	2	0	900	50	0	1	0	0	0	0	2500	200	2000	1	220	78.3333
63	0	3	1	920	60	0	0	1	1	0	0	2000	300	900	1	160	106
64	1	1.5	1	700	40	0	1	0	0	0	0	2500	200	1300	1	220	112
65	0	2	1	1400	40	0	1	0	0	0	0	3500	400	3300	1	400	89.3333
66	0	2	0	600	55	0	0	0	0	0	0	2000	150	1000	1	130	100.333
67	0	2	1	850	35	0	0	1	0	0	0	2000	500	1300	1	210	105.667
68	0	2	0	950	50	0	1	0	0	0	0	2000	100	1800	1	290	85.3333
69	0	2	1	900	50	0	1	0	0	0	0	2500	200	2500	1	160	100.667
70	1	2	0	550	50	0	1	0	0	0	0	2000	150	1500	1	150	103.667
71	1	2	0	850	40	0	1	0	0	0	0	2500	300	1500	1	210	98
72	1	2	1	1500	55	0	1	0	0	0	0	3000	300	1800	1	320	135
73	0	2	0	900	30	1	0	1	1	0	0	2300	300	1800	1	230	85
74	0	2	0	850	30	0	1	0	0	0	0	2750	200	2500	1	240	83.6667
75	0	2	1	750	45	0	1	0	0	0	0	2500	50	1500	1	140	116.667
76	0	2	1	650	30	0	0	0	0	0	0	2500	100	1600	1	160	99.6667
77	1	2	0	750	40	0	1	0	0	0	0	2500	200	1500	1	200	115
78	0	2	0	600	30	0	1	0	0	0	0	2000	150	1200	1	150	91
79	0	3	1	740	40	0	1	0	0	0	0	2500	200	2000	1	200	91.3333
80	1	2	1	700	35	0	1	0	0	0	0	2000	400	2000	1	160	88.6667
81	1	2	0	850	45	0	1	0	0	0	0	2500	200	1500	1	230	100.667
82	0	2	1	1400	50	0	1	0	1	0	0	3000	400	3000	2	460	79.6667
83	0	2	1	1000	30	1	1	0	0	0	0	2000	300	2200	1	240	91
84	1	3	0	1100	50	0	1	0	0	0	0	2500	200	1400	1	240	90
85	0	2	0	400	30	0	0	0	0	0	0	2500	100	1200	1	160	90
86	1	3	0	1160	60	0	1	0	0	0	0	3000	700	1200	1	360	96.3333
87	0	3	1	700	40	0	0	1	0	0	0	2500	200	1200	1	180	96.3333
88	1	2	1	1600	50	0	1	0	0	0	0	3600	400	3500	1	460	112.667
89	0	2	0	700	35	0	1	0	0	0	0	2500	150	1500	1	160	86.6667
90	0	2	1	800	35	0	1	0	0	0	0	2500	200	1200	1	170	95.3333
91	0	2	1	1000	30	0	0	0	0	0	0	3500	300	2500	1	310	81.6667
92	1	2	0	750	45	0	1	0	0	0	0	2000	200	1200	1	250	113.333
93	0	2	0	1000	50	0	0	0	0	0	0	2500	200	1500	1	200	77.6667
94	0	2	1	800	35	0	0	0	0	0	0	2200	150	1200	1	210	107
95	0	2	1	750	45	0	0	0	1	1	0	3000	600	1600	1	220	100.333
96	1	2	0	1100	35	0	0	0	0	0	0	3000	400	1500	1	300	90.3333
97	0	3	0	750	35	0	1	0	0	0	0	2000	100	1200	1	140	98.3333
98	0	2	1	1700	35	1	1	0	0	0	0	3300	300	3500	2	370	81
99	1	2	0	750	35	0	1	0	0	0	0	2600	150	1500	1	190	118.667
100	1	2	1	1250	45	0	1	0	0	0	0	3000	200	2000	2	345	118
101	0	2	0	800	30	0	1	0	0	0	0	1500	100	1200	1	130	86.6667
102	0	2	1	1590	45	0	1	0	0	0	0	2500	300	1600	1	240	97
103	1	2	1	2080	60	0	1	0	0	0	0	2600	300	2000	1	280	124
104	1	2	0	1600	55	0	1	0	0	0	0	2300	150	1800	1	290	97.3333
105	0	2	0	1000	30	0	1	0	0	0	0	2000	100	1200	1	160	86.3333
106	1	2	0	2400	40	0	1	0	0	0	0	2500	200	1500	1	230	116.667
107	0	4	1	870	35	0	1	1	1	0	0	2000	150	1200	1	150	79.3333
108	1	2	1	1200	45	0	1	1	0	0	0	3500	200	3500	1	290	90.6667
109	0	2	1	1000	35	0	1	0	0	0	0	2000	150	1700	1	135	87.3333
110	0	2	0	1600	50	0	1	0	0	0	0	3500	300	2500	1	390	86.6667
111	1	3	0	1200	50	0	1	0	0	0	0	2000	150	1400	1	250	98
112	0	2	1	700	35	0	1	0	0	0	0	2000	300	1600	1	200	99
113	0	2	1	880	50	0	1	0	0	0	0	2500	200	2100	1	170	112.333
114	0	2	1	550	35	0	0	0	0	0	0	2100	200	1200	1	180	120.333
115	1	2	0	1100	50	0	1	0	0	0	0	2000	200	2300	1	250	96.3333
116	1	2	0	1800	35	0	1	1	1	0	0	3000	200	1500	2	430	91
117	0	2	0	850	30	0	1	0	0	0	0	2600	200	1700	1	205	88
118	0	2	1	950	50	0	0	0	1	0	0	2000	100	1000	1	120	101
119	1	2	0	990	30	0	1	0	0	0	0	3700	400	2300	2	360	96.3333
120	0	3.5	1	660	20	0	0	0	1	0	0	2000	200	1500	1	250	116.667
121	0	2	0	1400	45	0	1	0	1	1	1	3500	1000	1500	1	400	77.3333
122	0	3	1	710	60	1	1	0	0	0	0	1700	200	1400	1	165	98
123	0	2	0	860	35	0	0	0	0	0	0	1600	200	1000	1	190	94
124	0	2	1	900	40	0	1	0	0	0	0	2500	200	1600	1	240	93
125	0	2	1	730	35	0	1	0	1	0	0	1700	200	1500	1	180	76.3333
126	0	4	0	1050	25	1	1	0	0	0	0	2000	200	800	3	280	92.6667
127	1	2	1	800	25	0	1	0	0	0	0	2500	400	2000	1	225	77
128	0	4	0	700	25	0	1	0	1	0	0	2500	200	1000	1	290	85
129	0	2	1	600	20	1	1	0	0	0	0	2700	200	2500	1	235	81.3333
130	1	4	0	800	25	1	0	0	1	0	0	2000	200	950	1	260	99.6667
131	0	2	1	600	20	0	1	1	0	0	0	1900	200	1400	1	120	122
132	1	2	0	900	30	0	1	0	0	0	0	2000	200	1700	2	190	78
133	0	3	1	700	40	1	1	1	1	0	0	2500	200	1000	1	315	110
134	1	3	0	950	35	1	0	0	0	0	0	2500	200	1300	1	310	87.6667
135	0	2	1	1020	35	0	0	0	0	0	0	2500	200	900	1	240	109
136	1	2	0	1500	40	0	1	0	0	0	0	3200	200	1500	1	290	98
137	0	2	1	1600	35	1	1	0	0	0	0	2500	200	1600	1	260	94.3333
138	0	2	0	1200	30	1	1	0	1	0	0	1800	200	2200	1	160	87.6667
139	0	2	1	550	35	0	1	0	0	0	0	1800	150	1200	1	130	84.3333
140	0	2	0	900	40	0	0	0	0	0	0	2500	200	1000	1	180	98
141	0	2	0	800	25	1	0	0	0	0	0	2100	200	1800	1	185	80
142	0	2	1	650	35	0	1	0	0	0	0	2500	200	1600	2	285	112.667
143	0	2	0	727.2	25	0	0	1	0	0	0	2000	100	500	1	100	98.3333
144	0	2	1	550	25	0	1	0	0	0	0	1500	100	1500	1	180	100
145	0	2	1	900	25	0	1	0	0	0	0	3000	200	1500	1	240	102.667
146	1	4.5	0	1070	25	1	1	0	0	0	0	2500	200	2300	1	180	86.3333
147	0	2	0	780	25	0	0	0	0	0	0	2000	200	1500	1	210	87.3333
148	0	2	1	340	50	0	0	0	0	0	0	1500	500	1000	1	200	84.6667
149	1	2	0	750	35	1	1	1	0	0	0	2200	150	1500	1	210	93.6667
150	1	2	0	1250	40	0	0	0	0	0	0	3500	300	2000	1	380	107.667
151	0	2	1	1100	40	1	1	0	0	0	0	2500	200	2500	1	360	103
152	0	2	1	800	40	0	0	0	0	0	0	2000	100	1200	1	140	93
153	0	2	1	770	35	0	0	0	0	0	0	3500	200	2000	1	225	83
154	1	2	0	1550	60	0	0	0	0	0	0	2500	300	1700	2	370	115.667
155	0	2	0	1200	45	1	1	0	0	0	0	2500	200	1300	1	220	108.667
156	0	2	1	530	35	0	0	0	0	0	0	2000	200	1800	1	180	112.667
157	0	2	1	1200	55	0	1	0	0	0	0	2000	200	2000	1	255	81
158	1	2	0	1100	40	0	0	1	0	0	0	2500	200	1500	1	240	90
159	1	2	0	850	30	0	0	0	0	0	0	2500	200	1300	1	225	61.3333
160	0	2	1	980	45	0	0	0	0	0	0	2500	200	1000	1	180	121.333
161	1	2	0	900	25	1	1	0	1	0	0	3100	200	1400	3	275	94.6667
162	0	3.5	0	1100	35	0	1	0	0	0	0	2000	200	950	1	300	84
163	1	2	1	720	40	0	1	0	0	0	0	3500	200	2000	1	180	99.6667
164	0	2	1	600	40	0	1	0	1	0	0	3050	1000	1200	1	221	106
165	0	3	0	820	35	0	1	0	0	0	0	2500	100	1300	1	170	95.3333
166	0	3	1	680	30	0	1	0	1	0	0	2000	200	1100	1	249	87.3333
167	0	2	0	1050	35	1	1	0	0	0	0	3000	600	1400	1	360	96
168	0	2	1	2450	45	0	1	0	0	0	0	4000	400	3000	2	490	95.3333
169	0	2	1	1130	37.5	0	1	0	0	0	0	4000	300	2100	1	480	96
170	1	2	1	1000	45	0	0	0	0	0	0	2500	200	1000	1	260	113
171	0	3	0	650	25	0	0	1	0	0	0	2100	150	1300	1	200	100.333
172	0	3	0	1000	50	0	1	0	0	0	0	2500	300	1200	1	240	85.3333
173	0	2	1	1370	35	0	1	0	0	0	0	3200	100	2100	1	350	105.333
174	0	2	1	900	30	0	1	0	0	0	0	2200	200	1100	1	220	135.333
175	0	3	0	1600	45	0	1	0	0	0	0	2500	200	1300	1	180	86.3333
176	0	2	0	580	25	0	1	0	1	0	0	2500	400	1100	1	190	95.3333
177	0	2	1	1450	30	0	0	0	0	0	0	2500	260	1000	1	180	95
178	1	2	1	980	35	0	0	0	0	0	0	2800	200	2100	1	280	73.6667
179	1	2	0	1540	40	0	1	0	0	0	0	2700	200	1500	1	220	95
180	0	2	0	430	35	0	1	0	0	0	0	2100	100	1000	2	150	88
181	1	2	0	750	35	0	1	0	0	0	0	2100	100	1400	1	180	97.3333
182	1	2	1	700	25	0	1	0	0	0	0	2000	100	1200	1	190	100
183	1	2.5	0	830	20	0	0	0	0	0	0	2000	200	1100	1	210	76.6667
184	0	4	1	950	25	0	0	0	0	0	0	2000	200	1800	1	215	96.3333
185	0	3	0	1320	55	0	1	0	1	0	0	4600	350	3000	1	480	85
186	0	2	0	1650	40	0	1	0	0	0	0	3000	200	1500	2	290	108.667
187	0	2	1	720	50	0	1	0	0	0	0	2700	200	2000	1	250	98.6667
188	0	2	1	920	40	0	1	0	1	0	0	2300	200	1300	1	200	85
189	1	5	0	1100	40	0	1	0	0	0	0	2700	200	800	1	300	108
190	0	2	1	948.3	55	0	1	0	0	0	0	2500	200	2200	1	270	102
191	0	2	1	500	25	0	0	0	0	0	0	2200	100	2000	1	240	96.3333
192	1	2	0	1000	35	0	1	0	0	0	0	2500	200	1500	1	290	86.3333
193	0	2	0	910	30	0	1	0	0	0	0	2500	250	1500	1	260	81.6667
194	1	3.5	1	300	35	0	1	0	1	0	0	3500	300	3000	1	410	125
195	0	3	1	730	40	0	0	0	0	0	0	2300	200	1500	1	230	89.3333
196	0	3	0	970	30	0	1	0	0	0	0	2500	200	1400	3	270	79.6667
197	0	3	1	2600	20	0	1	0	0	0	0	3000	200	2000	1	310	88.3333
198	0	3	0	1200	50	0	1	0	0	0	0	2500	200	1000	1	300	79.6667
199	0	3.5	1	530	40	0	1	0	0	0	0	2300	300	600	1	290	106.333
200	1	3	0	650	25	0	1	0	1	0	0	3500	200	2500	1	315	81.6667
201	1	2	0	1200	50	0	0	0	0	0	0	3100	150	1800	2	260	88.3333
202	0	4	1	1250	30	0	0	0	0	0	0	2000	200	800	1	130	84
203	1	2	0	900	42.5	0	1	0	0	0	0	2000	100	1500	1	150	86
204	0	1.5	1	600	30	0	1	0	0	0	0	1600	100	1200	1	140	83
205	1	2	1	850	20	0	1	0	1	0	0	3000	300	1500	1	290	84
206	0	2	1	380	25	0	0	0	0	0	0	2000	150	800	1	250	78
207	1	3	0	560	35	0	1	0	1	0	0	2500	200	1500	1	270	82.6667
208	0	2	0	1800	50	0	1	0	0	0	0	2700	300	1800	1	390	85.6667
209	0	3	0	2100	45	0	0	0	0	0	0	2500	300	1200	1	400	91
210	0	2	1	1120	35	0	1	0	0	0	0	2500	200	1800	1	290	89
211	0	2	1	800	35	0	0	0	0	0	0	2000	200	1200	1	210	103
212	0	2	0	1680	60	0	1	0	0	0	0	2500	200	1200	1	320	102
213	0	3.5	1	560	30	0	0	0	0	0	0	2000	100	1000	1	130	81.6667
214	1	2.5	0	1370	35	0	0	0	0	0	0	2800	300	2000	1	375	85.6667
215	0	2.5	1	700	35	0	0	0	0	0	0	2000	150	1600	1	180	94
216	1	2	0	750	30	1	0	0	0	0	0	2000	200	900	1	280	93
217	0	4	0	1200	40	1	1	0	0	0	0	2500	200	1000	1	250	99.3333
218	1	2	0	1400	50	0	0	0	0	0	0	2500	200	1200	2	390	94.6667
219	0	4	1	1050	25	0	0	0	0	0	0	2500	200	2000	1	300	96.3333
220	0	2	1	880	35	0	1	1	0	0	0	2500	200	1600	2	270	64.3333
221	0	4	1	920	50	0	0	0	0	0	0	2000	100	1800	1	280	99.6667
222	1	3	0	1860	45	1	1	1	1	0	0	5500	300	3200	1	430	107.333
223	1	2	0	800	35	0	1	0	0	0	0	2300	200	1000	1	240	92.3333
224	0	3	1	1050	35	0	1	1	0	0	0	3500	300	2500	1	260	101
225	0	3	1	1000	35	0	1	0	0	0	0	2500	200	1100	1	230	99.6667
226	1	2	1	600	30	0	1	0	0	0	0	2000	100	500	1	210	102
227	0	4	0	900	40	0	1	0	0	0	0	2500	200	1500	1	180	93.6667
228	0	2	0	1400	35	1	1	0	0	1	1	2800	600	1900	2	353	85.3333
229	1	2	0	800	30	0	1	1	1	0	0	3000	200	2600	1	230	89.6667
230	0	2	1	1600	35	0	0	0	0	0	0	2800	200	2100	1	300	80.6667
231	0	1.5	0	900	30	0	1	0	0	1	1	3000	900	1400	1	340	85
232	1	4	1	1300	40	0	1	0	0	0	0	3500	200	1800	2	420	92.6667
233	0	4	1	1500	45	0	1	0	0	0	0	4800	600	2500	2	480	90
234	1	3	0	1050	30	0	0	0	1	0	0	3000	300	2000	1	270	99.6667
235	0	2	0	1200	35	0	1	0	0	0	0	2700	200	1500	1	320	92
236	0	3.5	1	1130	30	0	0	0	0	0	0	2500	300	1500	1	245	98.6667
237	0	2	1	1000	45	0	1	0	0	0	0	2500	200	1300	2	225	105.667
238	0	2	0	860	35	1	0	0	0	0	0	2500	200	1500	1	310	112.667
239	1	3	0	780	35	1	0	0	0	0	0	2500	200	600	3	270	109.667
240	0	2	1	870	50	1	0	0	0	0	0	2500	200	1600	1	290	117.667

## Sheet: table3
POD	SID	60_auc_MAP	65_auc_MAP	70_auc_MAP	60_twMAP	65_twMAP	70_twMAP	60_dt_sum_min	65_dt_sum_min	70_dt_sum_min
0	1	0	0	36.6907	0	0	0.140578	0	0	16
1	2	0	0	0.0944444	0	0	0.000142093	0	0	1.33333
1	3	19.3685	59.9611	268.752	0.0541524	0.167645	0.751403	6.16667	10.1667	121.833
1	4	0	0	0	0	0	0	0	0	0
0	5	0	0	0	0	0	0	0	0	0
1	6	0	5.69815	141.382	0	0.0168087	0.417056	0	5.16667	51.1667
0	7	122.64	478.084	1266.72	0.239843	0.934976	2.47728	29	114.167	212.5
1	8	0	0	13.966	0	0	0.0626744	0	0	18.6667
0	9	0	0	95.9509	0	0	0.319659	0	0	52.6667
0	10	0	0	0	0	0	0	0	0	0
1	11	0	0	0	0	0	0	0	0	0
0	12	0	0	0	0	0	0	0	0	0
1	13	2.474	36.1606	176.433	0.00675341	0.0987095	0.48162	2	13.6667	43.6667
0	14	0	38.313	489.113	0	0.160082	2.04365	0	40.8333	120.667
0	15	48.9241	326.048	848.559	0.17349	1.1562	3.00907	32	72	141
0	16	0	0	28.2094	0	0	0.091145	0	0	15.8333
1	17	16.9315	155.906	543.23	0.0575249	0.52969	1.84563	8.66667	44.6667	110.833
0	18	660.697	1532.15	2682.51	1.93753	4.49312	7.8666	117.833	209.667	247.5
0	19	0	0.918519	78.1564	0	0.00179048	0.152352	0	2.33333	42.3333
0	20	1.51111	81.3481	356.251	0.00601238	0.323666	1.41744	3.33333	36	72.8333
0	21	75.4426	512.594	1281.92	0.255305	1.73467	4.33815	35.6667	125.167	180.833
1	22	0	0	32.6241	0	0	0.0827322	0	0	18.8333
0	23	0	0	0	0	0	0	0	0	0
1	24	0	0	0	0	0	0	0	0	0
0	25	27.2889	411.616	1343.22	0.0797921	1.20356	3.92754	24.5	121.5	262.333
0	26	145.933	442.354	1143.98	0.533251	1.6164	4.18018	41.1667	80.8333	183.333
0	27	0	0	0	0	0	0	0	0	0
1	28	0.144444	18.8222	50.1222	0.000437048	0.0569507	0.151656	0.666667	4.83333	10
0	29	6.05741	107.543	568.267	0.0136377	0.242122	1.2794	6.5	43.8333	175.5
1	30	24.5935	354.16	1275.65	0.0877817	1.26411	4.5532	27.3333	116.333	233
0	31	0	0	0	0	0	0	0	0	0
0	32	0	0.111111	28.088	0	0.000351617	0.0888859	0	0.166667	11.5
1	33	0	4.54815	37.8167	0	0.0136444	0.11345	0	4.16667	8.83333
1	34	0	0	0	0	0	0	0	0	0
1	35	0	4.09444	34.4537	0	0.0108462	0.0912681	0	3.33333	9.5
0	36	0	0	0	0	0	0	0	0	0
0	37	0	4.72222	93.4074	0	0.0156107	0.308785	0	4.83333	43.6667
1	38	0	0	0	0	0	0	0	0	0
0	39	3.62963	196.885	681.681	0.0130797	0.709496	2.45651	7.16667	74.1667	130.667
0	40	0	0.0203704	10.9426	0	8.11569e-05	0.043596	0	0.166667	4.16667
0	41	0	0	0	0	0	0	0	0	0
1	42	22.5741	239.546	657.991	0.0908413	0.963968	2.64785	21.1667	65.5	95.3333
0	43	25.0278	129.656	479.248	0.142069	0.735985	2.72042	11.8333	34.8333	102
0	44	0	0	148.365	0	0	0.572837	0	0	93.3333
1	45	29.7796	96.3195	479.883	0.123226	0.398564	1.98572	5.33333	36.1667	119.333
0	46	0	0	10.9685	0	0	0.0560095	0	0	8
0	47	0	0	0.524074	0	0	0.00184425	0	0	0.666667
0	48	0	0	0	0	0	0	0	0	0
1	49	0	0	0	0	0	0	0	0	0
0	50	0	5.27778	48.1222	0	0.0258926	0.236086	0	3.33333	20.5
1	51	0	0	0	0	0	0	0	0	0
1	52	0.0666667	119.994	509.367	0.0002414	0.434497	1.84442	1.66667	40.1667	129.667
0	53	0	0	202.491	0	0	0.73633	0	0	85.1667
0	54	0	0	0	0	0	0	0	0	0
0	55	0	0	8.46111	0	0	0.0268891	0	0	5.5
0	56	0.985185	26.4222	147.443	0.00402116	0.107846	0.601807	1.66667	11.3333	43.3333
1	57	0	0	0.111111	0	0	0.000186272	0	0	0.333333
0	58	0	0.131481	44.2296	0	0.000634665	0.213498	0	0.333333	31
1	59	0	61.9259	507.791	0	0.117767	0.965688	0	31.5	179.667
0	60	0.32963	108.831	484.808	0.00138694	0.457916	2.03987	2.5	46.1667	117
1	61	0	0	0	0	0	0	0	0	0
0	62	1.17037	182.805	760.287	0.00410416	0.641047	2.66611	3.5	88	151.667
0	63	36.3685	129.719	340.754	0.161758	0.576954	1.51558	12.5	25.3333	70.6667
1	64	0	0	29.4917	0	0	0.108625	0	0	24
0	65	0	0	60.713	0	0	0.12557	0	0	23
0	66	0	0	0	0	0	0	0	0	0
0	67	0	25.6685	214.372	0	0.0905415	0.756163	0	14.3333	54.3333
0	68	0.37037	28.8602	506.165	0.00101518	0.0791051	1.38739	0.666667	22.8333	143.667
0	69	0	0	4.77037	0	0	0.0169463	0	0	2.66667
1	70	0	0.0666667	12.6444	0	0.00028169	0.0534272	0	0.166667	5.83333
1	71	0	47.7685	292.831	0	0.171009	1.04832	0	20	85.5
1	72	0	0	0	0	0	0	0	0	0
0	73	660.933	1714.41	2799.56	2.35487	6.10834	9.97469	185.833	216.167	220.333
0	74	13.0704	243.089	1013.6	0.0459685	0.854942	3.56484	10	91.6667	201.333
0	75	0	0.337037	51.5	0	0.0018864	0.288246	0	1.16667	15.6667
0	76	0	48.7407	221.431	0	0.205368	0.932998	0	22.6667	69.8333
1	77	0	0	184.92	0	0	0.73527	0	0	89.1667
0	78	0.224074	42.8	189.815	0.00106112	0.202684	0.898886	2.33333	12.3333	55.1667
0	79	56.7593	407.798	1050.14	0.212714	1.52829	3.93556	36.3333	102.667	156
1	80	0	0	25.5722	0	0	0.11519	0	0	12.3333
1	81	0	31.7019	217.615	0	0.111365	0.764455	0	21.6667	55.5
0	82	199.695	528.754	1130.6	0.422338	1.11827	2.39113	50.3333	86.8333	178.667
0	83	0	0	89.6111	0	0	0.26434	0	0	81
1	84	321.007	871.145	1751.41	1.28403	3.48458	7.00565	79.6667	149.833	198.167
0	85	67.775	536.362	1359.99	0.319945	2.532	6.42011	50.6667	147.5	174
1	86	0	0.388889	95.9556	0	0.000904393	0.223152	0	0.166667	51.6667
0	87	0	0	332.05	0	0	1.33801	0	0	139.167
1	88	0	3.25185	55.6444	0	0.00619204	0.105956	0	5.33333	14.5
0	89	0	138.152	816.177	0	0.594628	3.51296	0	79.1667	169
0	90	21.1639	80.1991	360.497	0.0916186	0.347182	1.56059	6.33333	27.1667	92
0	91	147.691	1127.42	2544.97	0.314014	2.39706	5.41099	116.5	262.833	313.167
1	92	0	0	0.85	0	0	0.00266597	0	0	2.66667
0	93	0	0	0	0	0	0	0	0	0
0	94	0	17.813	373.633	0	0.0683799	1.43429	0	12.3333	173.5
0	95	773.29	1497.64	2404.15	2.60075	5.03691	8.08572	129.333	157	216.833
1	96	325.527	1307.42	2680.16	0.889014	3.57055	7.31951	137.833	235.333	312.667
0	97	0	0	31.3287	0	0	0.153447	0	0	16.8333
0	98	78.946	712.635	2211.59	0.178141	1.60805	4.99044	49.5	248.833	336.833
1	99	28.7352	231.156	840.574	0.11254	0.905309	3.29206	20	60.6667	171.167
1	100	0	0	33.5052	0	0	0.0819532	0	0	13.3333
0	101	0	0	0	0	0	0	0	0	0
0	102	0	6.87593	185.604	0	0.019911	0.537462	0	5.5	112
1	103	89.2296	200.778	544.982	0.22782	0.512624	1.39144	18.8333	27	159.667
1	104	31.2741	475.644	1532.72	0.0821201	1.24896	4.02466	18.5	155.5	245.167
0	105	0	1.1	201.072	0	0.00593525	1.08492	0	5.33333	65
1	106	0	22.258	436.378	0	0.0671434	1.31637	0	20	163.5
0	107	0	0	0	0	0	0	0	0	0
1	108	0	0	80.1969	0	0	0.218124	0	0	76.5
0	109	0	0	32.0093	0	0	0.130739	0	0	17
0	110	0	24.6111	525.692	0	0.0634035	1.3543	0	27.5	202.167
1	111	0	6.69202	101.142	0	0.0216687	0.327495	0	6.33333	29
0	112	0	3.49352	96.4204	0	0.011671	0.322117	0	6.33333	37.8333
0	113	0	0	0	0	0	0	0	0	0
0	114	0	0	0	0	0	0	0	0	0
1	115	87.9222	427.561	907.786	0.277357	1.34877	2.86368	46.1667	84	120.5
1	116	0	18.7667	205.004	0	0.0357801	0.390855	0	9.5	67.1667
0	117	61.6074	155.183	484.625	0.220289	0.554887	1.73287	13.5	26.5	105.667
0	118	0	0	13.2556	0	0	0.0702591	0	0	11.6667
1	119	0	0	7.07593	0	0	0.016989	0	0	11.8333
0	120	0	0	0	0	0	0	0	0	0
0	121	26.2713	301.025	1585.56	0.0554052	0.63485	3.34388	24.8333	125.667	346.5
0	122	0	0	18.0426	0	0	0.0723633	0	0	26.3333
0	123	0	0	121.428	0	0	0.444791	0	0	80.6667
0	124	0	5.20185	198.467	0	0.0163067	0.622153	0	6.66667	84.8333
0	125	1.02778	107.45	631.979	0.00378555	0.395764	2.32773	0.333333	80.8333	120.833
0	126	0	0	0.584967	0	0	0.0018699	0	0	0.166667
1	127	0	21.3222	131.333	0	0.0633961	0.390485	0	8	54.1667
0	128	121.763	355.231	925.615	0.336207	0.98085	2.55577	26.3333	85.5	138.667
0	129	18.513	222.794	793.772	0.0623332	0.75015	2.67263	14.6667	73.3333	143.333
1	130	0	10.5685	68.25	0	0.0345001	0.222797	0	8.5	16.8333
0	131	0	0	0	0	0	0	0	0	0
1	132	0	29.1722	125.793	0	0.117551	0.506888	0	13.1667	28.5
0	133	0	37.0301	230.762	0	0.122212	0.761589	0	23.5	50.5
1	134	25.1037	117.652	292.456	0.0625508	0.293152	0.72871	12.6667	23.1667	71.8333
0	135	0	0	12.3481	0	0	0.0329138	0	0	15.1667
1	136	0	10.0296	158.304	0	0.0273909	0.432328	0	7.66667	66.3333
0	137	6.97407	541.19	1905.21	0.0156721	1.21616	4.28136	7.83333	223	307.167
0	138	0	24.1667	102.01	0	0.0985724	0.416085	0	10	22.1667
0	139	0	0	61.9111	0	0	0.313739	0	0	37
0	140	0	54.2481	446.769	0	0.221723	1.82603	0	33	148.833
0	141	0	0	0.274074	0	0	0.0010876	0	0	1.83333
0	142	2.92319	30.946	316.033	0.00834403	0.0883329	0.902094	3	9.83333	131.167
0	143	0	14.8444	112.537	0	0.0820891	0.622325	0	10.1667	32.1667
0	144	0	0	0	0	0	0	0	0	0
0	145	0	45.5847	475.555	0	0.166165	1.73349	0	36.8333	118.5
1	146	0.84	15.8459	168.024	0.00279224	0.0526734	0.558528	0.333333	9.83333	64.6667
0	147	24.1449	324.95	1057.92	0.0922149	1.24106	4.04043	25	95	174
0	148	0	0	7.81111	0	0	0.0322996	0	0	3.5
1	149	60.9557	130.636	246.118	0.242851	0.520463	0.980549	11.6667	15.1667	39.5
1	150	0	11.9352	169.19	0	0.025667	0.36385	0	16.5	41.3333
0	151	0	42.6966	286.7	0	0.123401	0.828611	0	28.1667	78.3333
0	152	0	0	0	0	0	0	0	0	0
0	153	1.33333	29.1566	276.633	0.00440529	0.0963323	0.913984	0.333333	16.8333	69.3333
1	154	0	0	4.55	0	0	0.00969805	0	0	4.33333
0	155	0	0	0	0	0	0	0	0	0
0	156	0	0	7.91852	0	0	0.036547	0	0	12.5
0	157	0.031746	54.3043	226.811	0.000114331	0.195574	0.816847	0.333333	21.6667	49.6667
1	158	0.256085	31.6561	225.888	0.000903828	0.111727	0.79725	1.16667	12.5	64.1667
1	159	504.759	1490.09	2656.95	1.92289	5.67655	10.1217	156.333	224	242.833
0	160	0	0	0	0	0	0	0	0	0
1	161	0	9.41296	118.121	0	0.0305781	0.383716	0	8.83333	39.5
0	162	0	0	6.7787	0	0	0.0177919	0	0	4.83333
1	163	0	40.6038	441.439	0	0.198714	2.16039	0	42.5	118.833
0	165	0	0	2.22222	0	0	0.0100251	0	0	0.833333
0	166	69.1953	455.683	1069.52	0.21601	1.42253	3.33876	52.6667	99	151.167
0	167	0	0	0	0	0	0	0	0	0
0	168	249.29	724.651	1747.38	0.397486	1.15544	2.78615	58.5	141.333	252.167
0	169	0	0	1.27778	0	0	0.00239135	0	0	5.83333
1	170	0	0	15.0315	0	0	0.0438236	0	0	15.1667
0	171	0	0	0	0	0	0	0	0	0
0	172	0	1.0463	307.489	0	0.0026874	0.789783	0	6.16667	144.167
0	173	0	6.0963	244.73	0	0.014216	0.570687	0	6.5	82.5
0	174	0	0	0	0	0	0	0	0	0
0	175	0	0	0	0	0	0	0	0	0
0	176	6.83611	283.769	1123.45	0.0257642	1.06948	4.23409	9.5	98.1667	210.333
0	177	0	115.378	736.235	0	0.372788	2.37879	0	49.6667	224.333
1	178	326.29	1422.31	2733.06	0.975455	4.25205	8.1706	154.167	241.167	275.167
1	179	0	81.5347	494.02	0	0.209511	1.26943	0	39.1667	132.333
0	180	33.8944	93.6833	403.575	0.170896	0.472353	2.03483	8	19.1667	87.6667
1	181	8.96111	79.5019	606.637	0.0314425	0.278954	2.12855	4	33.6667	156
1	182	0	0	6.15556	0	0	0.0239983	0	0	9
1	183	0.462963	70.662	600.629	0.00182389	0.278379	2.36623	0.833333	51.1667	162.167
0	184	0	0	0	0	0	0	0	0	0
0	185	500.607	1083.57	1885.93	1.05688	2.28763	3.98156	97.8333	137.167	203.333
0	186	0	0	1.2537	0	0	0.00301976	0	0	3
0	187	3.82963	116.905	773.255	0.0146635	0.447625	2.96077	4.33333	47.3333	196.5
0	188	0	10.8019	446.83	0	0.0411761	1.70329	0	19.1667	158
1	189	0	7.28148	92.6477	0	0.0232635	0.295999	0	4.16667	32.3333
0	190	0	0	0	0	0	0	0	0	0
0	191	0	0	52.113	0	0	0.212561	0	0	37.5
1	192	3.08148	65.3185	511.247	0.00887609	0.188147	1.47263	6.66667	28.5	175
0	193	1.18424e-15	146.685	725.951	3.40951e-18	0.422318	2.09007	0.166667	83	135.5
1	194	0	0	0	0	0	0	0	0	0
0	195	0	71.8515	385.699	0	0.239505	1.28566	0	28.8333	104.333
0	196	150.741	798.978	1845.69	0.444881	2.35803	5.44718	73.8333	185.833	240.667
0	197	0	0	55.9667	0	0	0.147216	0	0	33
0	198	0	32.6833	637.696	0	0.0852238	1.66283	0	30.6667	202.333
0	199	0	0	58.4265	0	0	0.203695	0	0	30
1	200	468.43	1444.2	2900.65	1.17401	3.61956	7.26981	138.667	253.5	324.167
1	201	0	7.10185	94.1833	0	0.0198376	0.263082	0	7.16667	30
0	202	0	67.3833	301.361	0	0.31463	1.40713	0	32.3333	76.1667
1	203	0	5.77778	63.7481	0	0.025641	0.282906	0	4.66667	17.5
0	204	0	17.2222	100.253	0	0.0731822	0.426004	0	7.33333	37
1	205	325.24	1008.4	1972.35	0.876265	2.71683	5.31391	107.667	161.333	248.333
0	206	0	3.35556	56.2667	0	0.0147497	0.247326	0	2.83333	27.8333
1	207	0.309259	68.5435	612.088	0.000899445	0.199351	1.78019	1.33333	46.1667	156.167
0	208	18.7667	159.402	574.316	0.0396339	0.336647	1.21292	9.33333	54.1667	109.333
0	209	0	0	34.7579	0	0	0.0698417	0	0	16.6667
0	210	0	2.29444	27.0667	0	0.00531326	0.0626785	0	3	7
0	211	0	0	2.15601	0	0	0.00689187	0	0	9.5
0	212	0	0	0	0	0	0	0	0	0
0	213	0	0	8.64722	0	0	0.0510161	0	0	9.5
1	214	0	0	13.6718	0	0	0.0313095	0	0	16.5
0	215	0	16.5796	350.447	0	0.0589323	1.24567	0	24.8333	118.833
1	216	0.0703704	15.4667	60.9593	0.000202408	0.0444871	0.175338	0.333333	5.83333	15.3333
0	217	285.129	1054.1	2158.71	0.900882	3.33049	6.82056	111.5	181.167	243.333
1	218	0	0	18.1907	0	0	0.0378711	0	0	18.1667
0	219	0	0	3.57105	0	0	0.00931172	0	0	4
0	220	1.43148	63.7296	446.319	0.00419175	0.186617	1.30694	2.16667	31.5	113.833
0	221	0	0	37.0131	0	0	0.156614	0	0	29
1	222	45.8963	142.561	304.956	0.0884322	0.274684	0.587585	15.1667	22.8333	49
1	223	0	0	0	0	0	0	0	0	0
0	224	18.8778	99.0648	241.481	0.0495263	0.259899	0.633531	11	19.5	39.3333
0	225	0	0	14.5444	0	0	0.0415754	0	0	5
1	226	0.0111111	88.8426	496.286	5.04286e-05	0.403219	2.25243	0.666667	39.1667	107.833
0	227	0	0	18.5037	0	0	0.0743121	0	0	11.1667
0	228	2.8071	34.3312	661.411	0.00568047	0.0694729	1.33844	3.66667	14.8333	211
1	229	148.153	561.121	1212.07	0.457262	1.73186	3.74094	58.8333	106.667	152
0	230	0	0	0.418519	0	0	0.00102536	0	0	1.16667
0	231	7.14815	213.135	1032.07	0.0166818	0.497398	2.40856	9	91.5	225.333
1	232	0	0	90.8426	0	0	0.269429	0	0	63.3333
0	233	40.3148	143.548	657.023	0.0731888	0.260602	1.19278	12.1667	36.6667	195.167
1	234	34.163	321.915	1050.34	0.0908187	0.855777	2.79222	18.8333	107.167	192.5
0	235	10.2391	177.171	1085.05	0.0258128	0.44665	2.73541	11.6667	103	257.833
0	236	0	0.231481	79.7898	0	0.000594559	0.20494	0	1	37.6667
0	237	0	0	0	0	0	0	0	0	0
0	238	0	43.0407	141.746	0	0.435488	1.4342	0	16.8333	22.5
1	239	0	3.4	69.1574	0	0.013119	0.266845	0	4.5	24.1667
0	240	0	0	0	0	0	0	0	0	0

## Sheet: table 4
SID	POD	pre_MMSE	dexmedetomidine	his_hypertension	age	tumor_tp	TED	pre_Charlson	dt_65
1	0	30	1	0	52	1	24.6621	0	0
2	1	30	1	0	36	2	54.8481	0	0
3	1	30	0	0	53	2	13.5176	1	10.16666666666667
4	1	30	0	0	36	2	56.5461	0	0
5	0	30	0	0	39	2	42.3307	0	0
6	1	30	1	1	56	2	46.0918	1	5.166666666666667
7	0	30	1	0	52	1	47.2442	1	114.1666666666667
8	1	30	0	0	50	2	23.607	1	0
9	0	27	1	0	18	2	24.2871	0	0
10	0	30	0	0	34	2	40.3715	0	0
11	1	30	0	1	45	2	15.6391	1	0
12	0	30	1	0	56	2	26.755	1	0
13	1	30	1	0	38	2	46.6361	0	13.66666666666667
14	0	30	0	0	46	3	22.522	0	40.833333333333343
15	0	30	1	0	36	2	20.3263	0	72
16	0	30	0	0	65	2	38.5719	1	0
17	1	30	0	0	37	2	28.0111	0	44.666666666666657
18	0	30	1	0	49	3	28.2724	0	209.6666666666666
19	0	30	1	0	34	2	29.6765	0	2.333333333333333
20	0	30	0	0	45	2	33.007	0	36
21	0	30	0	0	40	2	17.327	0	125.1666666666667
22	1	30	0	0	59	2	49.3242	0	0
23	0	30	1	0	32	2	61.0109	0	0
24	1	28	1	0	66	2	13.1981	0	0
25	0	30	1	0	40	2	40.2813	1	121.5
26	0	30	1	0	41	2	28.034	0	80.833333333333329
27	0	30	0	1	45	2	48.4932	1	0
28	1	30	0	1	48	2	31.6418	0	4.833333333333333
29	0	30	1	0	33	2	41.6578	0	43.833333333333343
30	1	26	0	0	57	2	31.7533	1	116.3333333333333
31	0	30	0	0	35	1	24.3147	0	0
32	0	30	1	1	45	2	48.1109	0	0.1666666666666666
33	1	25	0	0	61	2	24.5962	2	4.166666666666667
34	1	30	0	1	53	2	26.1977	1	0
35	1	30	1	0	45	2	40.7524	0	3.333333333333333
36	0	30	1	0	48	3	22.8177	0	0
37	0	30	1	0	64	2	40.5199	2	4.833333333333333
38	1	28	1	0	41	2	32.4974	0	0
39	0	30	0	0	38	2	49.2979	0	74.166666666666671
40	0	30	0	0	42	2	35.3974	0	0.1666666666666666
41	0	30	0	0	46	1	26.9299	0	0
42	1	30	1	0	47	2	33.1071	0	65.5
43	0	30	0	0	48	1	24.8319	0	34.833333333333343
44	0	30	1	0	38	1	44.5298	0	0
45	1	30	0	0	65	2	37.6637	2	36.166666666666657
46	0	30	1	0	61	2	19.0378	2	0
47	0	30	1	0	65	2	32.0948	2	0
48	0	30	0	0	33	2	30.567	0	0
49	1	30	0	0	49	2	42.3842	0	0
50	0	30	0	0	56	1	18.8708	1	3.333333333333333
51	1	30	1	0	51	2	61.2897	1	0
52	1	30	1	0	63	2	45.3468	2	40.166666666666657
53	0	30	0	0	19	2	50.6621	0	0
54	0	30	0	0	33	2	39.7754	0	0
55	0	30	1	0	36	2	38.1868	0	0
56	0	30	1	1	60	1	27.2164	2	11.33333333333333
57	1	30	0	1	57	2	46.6683	2	0
58	0	30	1	0	56	1	42.3396	1	0.33333333333333331
59	1	26	0	1	53	2	53.1329	1	31.5
60	0	30	1	0	51	1	33.5299	1	46.166666666666657
61	1	30	0	0	51	2	44.14	1	0
62	0	30	0	0	33	2	62.3545	0	88
63	0	30	1	1	56	1	17.8757	2	25.333333333333329
64	1	26	1	0	65	2	34.7603	2	0
65	0	30	1	0	41	2	54.5136	0	0
66	0	30	0	0	36	2	13.9248	0	0
67	0	30	1	0	48	1	21.8893	0	14.33333333333333
68	0	30	0	0	37	2	27.6242	0	22.833333333333329
69	0	28	1	0	54	2	30.6524	1	0
70	1	30	0	1	62	2	32.5793	1	0.1666666666666666
71	1	30	0	1	50	1	33.0303	2	20
72	1	30	1	0	49	2	38.6898	0	0
73	0	30	0	0	38	1	21.3633	0	216.1666666666666
74	0	30	0	0	19	2	37.7191	0	91.666666666666686
75	0	30	1	1	63	1	27.9523	2	1.166666666666667
76	0	30	1	0	56	1	16.9212	3	22.666666666666671
77	1	30	0	0	44	2	35.3782	0	0
78	0	30	0	0	41	2	31.2863	0	12.33333333333333
79	0	30	1	0	22	1	32.8734	0	102.6666666666667
80	1	30	1	0	64	1	37.294	0	0
81	1	28	0	1	67	2	33.345	0	21.666666666666671
82	0	30	1	0	34	2	43.0887	0	86.833333333333329
83	0	30	1	0	34	2	37.4444	0	0
84	1	30	0	0	60	2	35.5162	2	149.83333333333329
85	0	30	0	0	52	1	18.5421	0	147.5
86	1	30	0	0	26	2	47.4913	0	0.1666666666666666
87	0	30	1	0	31	3	9.86485	0	0
88	1	26	1	0	46	2	52.1338	0	5.333333333333333
89	0	30	0	0	54	1	30.3948	0	79.166666666666671
90	0	30	1	0	53	1	45.7437	1	27.166666666666671
91	0	30	1	0	42	2	28.1892	0	262.83333333333331
92	1	28	0	1	76	2	42.9301	1	0
93	0	30	0	0	23	2	32.6482	0	0
94	0	30	1	0	44	2	23.5543	0	12.33333333333333
95	0	30	1	0	48	1	22.6786	0	157
96	1	30	0	1	45	2	11.657	0	235.33333333333329
97	0	30	0	0	50	1	36.1189	0	0
98	0	30	1	0	30	2	32.9586	0	248.83333333333329
99	1	30	0	0	54	1	40.5912	1	60.666666666666657
100	1	26	1	1	47	2	60.6317	1	0
101	0	30	0	0	57	1	14.9106	1	0
102	0	30	1	0	35	1	44.4769	0	5.5
103	1	30	1	0	35	2	64.4808	1	27
104	1	30	0	0	32	2	27.759	1	155.5
105	0	30	0	0	33	3	10.9696	0	5.333333333333333
106	1	30	0	1	40	2	23.488	0	20
107	0	30	1	1	46	2	35.6544	0	0
108	1	26	1	0	41	2	25.2508	0	0
109	0	30	1	0	35	2	11.8167	2	0
110	0	28	0	0	64	2	33.6032	0	27.5
111	1	30	0	0	53	2	34.4642	1	6.333333333333333
112	0	28	1	0	52	2	54.6867	1	6.333333333333333
113	0	30	1	0	21	2	32.2878	0	0
114	0	30	1	1	48	1	18.2195	0	0
115	1	30	0	0	34	2	60.3359	0	84
116	1	30	0	0	28	2	59.4079	0	9.5
117	0	30	0	0	27	2	40.5912	0	26.5
118	0	30	1	0	56	1	19.9331	0	0
119	1	30	0	0	28	2	49.7173	0	0
120	0	30	1	0	58	2	30.8196	1	0
121	0	30	0	0	19	2	38.0921	0	125.6666666666667
122	0	30	1	0	61	1	20.9173	2	0
123	0	30	0	0	25	2	41.3225	0	0
124	0	30	1	1	45	1	26.6273	1	6.666666666666667
125	0	30	1	0	38	2	32.7729	0	80.833333333333329
126	0	30	0	0	55	2	43.0887	1	0
127	1	30	1	0	33	2	22.8943	0	8
128	0	30	0	0	63	1	38.819	3	85.5
129	0	29	1	0	55	2	42.3151	1	73.333333333333329
130	1	28	0	1	66	3	36.9246	3	8.5
131	0	30	1	0	53	1	18.9824	1	0
132	1	30	0	0	38	2	34.7933	1	13.16666666666667
133	0	30	1	1	61	2	38.8859	2	23.5
134	1	26	0	0	67	2	45.099	3	23.166666666666671
135	0	30	1	0	46	2	39.044	0	0
136	1	30	0	0	38	2	43.3386	0	7.666666666666667
137	0	30	1	0	43	2	21.7949	#REF!	223
138	0	30	0	0	66	2	33.2379	2	10
139	0	30	1	0	31	2	24.6347	0	0
140	0	30	0	0	58	2	30.7838	1	33
141	0	30	0	0	29	2	16.1496	0	0
142	0	28	1	1	67	2	34.4858	3	9.8333333333333339
143	0	30	0	0	61	1	11.5978	0	10.16666666666667
144	0	30	1	0	64	1	25.8382	0	0
145	0	30	1	0	44	2	25.7128	0	36.833333333333343
146	1	30	0	0	47	2	49.1289	0	9.8333333333333339
147	0	30	0	0	45	2	32.6013	0	95
148	0	30	1	0	31	1	22.5718	0	0
149	1	30	0	0	66	2	36.6085	2	15.16666666666667
150	1	28	0	0	51	2	52.6072	1	16.5
151	0	30	1	0	29	2	33.0779	0	28.166666666666671
152	0	30	1	0	33	2	39.9917	0	0
153	0	30	1	0	38	1	35.9335	0	16.833333333333329
154	1	30	0	0	41	2	36.0985	0	0
155	0	30	0	1	47	3	45.0123	2	0
156	0	30	1	0	53	1	23.1918	1	0
157	0	30	1	0	35	2	27.6783	0	21.666666666666671
158	1	30	0	0	34	2	27.3347	0	12.5
159	1	30	0	0	23	2	35.1142	0	224
160	0	30	1	0	33	2	35.45	0	0
161	1	30	0	0	49	2	42.6333	1	8.8333333333333339
162	0	30	0	0	26	3	35.5571	0	0
163	1	30	1	1	58	2	48.3584	0	42.5
164	0	30	1	0	49	1	48.2315	0
165	0	30	0	0	32	2	31.2863	0	0
166	0	30	1	0	56	1	31.5081	0	99
167	0	26	0	0	75	2	47.168	2	0
168	0	30	1	0	37	2	46.4159	0	141.33333333333329
169	0	30	1	0	45	2	52.9552	0	0
170	1	30	1	1	59	2	59.4392	2	0
171	0	29	0	0	34	2	43.0465	0	0
172	0	30	0	0	39	2	41.2979	0	6.166666666666667
173	0	30	1	0	47	3	28.4749	0	6.5
174	0	30	1	0	36	2	22.8943	0	0
175	0	30	0	0	47	2	31.8679	0	0
176	0	30	0	0	33	1	10.6266	0	98.166666666666686
177	0	30	1	0	36	3	17.0311	0	49.666666666666657
178	1	28	1	0	30	2	33.0955	0	241.1666666666666
179	1	30	0	0	54	2	43.9117	1	39.166666666666657
180	0	30	0	0	51	2	28.5069	1	19.166666666666671
181	1	30	0	0	55	2	31.5818	1	33.666666666666657
182	1	30	1	0	44	1	41.5816	0	0
183	1	30	0	0	44	1	25.7932	0	51.166666666666657
184	0	30	1	0	32	2	24.3288	0	0
185	0	30	0	0	40	2	53.5314	0	137.16666666666671
186	0	30	0	0	47	2	66.5573	0	0
187	0	30	1	0	60	1	29.3179	0	47.333333333333343
188	0	30	1	0	42	2	16.4112	0	19.166666666666671
189	1	28	0	0	43	1	65.6343	1	4.166666666666667
190	0	30	1	0	29	2	25.6116	0	0
191	0	30	1	0	53	2	44.814	1	0
192	1	30	0	0	35	2	18.155	0	28.5
193	0	30	0	0	35	2	40.6468	0	83
194	1	30	1	1	70	2	38.2267	5	0
195	0	28	1	0	49	1	38.4174	0	28.833333333333329
196	0	30	0	0	37	2	44.6942	0	185.83333333333329
197	0	30	1	0	31	2	37.7976	0	0
198	0	30	0	0	38	2	67.1679	0	30.666666666666671
199	0	30	1	1	56	3	23.091	1	0
200	1	30	0	0	34	2	42.1851	0	253.5
201	1	30	0	0	52	2	21.9848	0	7.166666666666667
202	0	30	1	0	42	2	25.5948	0	32.333333333333343
203	1	30	0	0	36	2	19.7843	0	4.666666666666667
204	0	30	1	0	36	2	20.507	0	7.333333333333333
205	1	30	1	0	42	2	65.9602	0	161.33333333333329
206	0	30	1	0	42	2	34.3287	0	2.833333333333333
207	1	30	0	0	47	2	47.9931	0	46.166666666666657
208	0	30	0	0	28	2	56.6186	0	54.166666666666657
209	0	30	0	0	28	2	49.021	0	0
210	0	30	1	0	37	2	45.9154	0	3
211	0	30	1	1	48	1	26.8921	0	0
212	0	30	0	0	43	2	50.9729	0	0
213	0	30	1	0	44	2	18.5915	0	0
214	1	30	0	0	34	2	46.6375	0	0
215	0	30	1	0	27	2	61.6098	0	24.833333333333329
216	1	30	0	0	61	2	54.2317	0	5.833333333333333
217	0	30	0	0	34	2	37.5065	0	181.1666666666666
218	1	30	0	0	51	2	54.9393	1	0
219	0	30	1	0	34	2	63.4808	0	0
220	0	30	1	0	36	2	41.0473	0	31.5
221	0	30	1	0	41	2	34.5119	0	0
222	1	20	0	0	67	2	48.1557	3	22.833333333333329
223	1	30	0	0	32	2	41.9881	0	0
224	0	30	1	0	64	1	27.3239	2	19.5
225	0	30	1	0	32	2	14.4225	0	0
226	1	28	1	0	46	2	12.9266	3	39.166666666666657
227	0	30	0	0	22	2	60.0749	0	0
228	0	30	0	0	50	2	63.5911	1	14.83333333333333
229	1	28	0	0	41	2	48.2933	0	106.6666666666667
230	0	30	1	0	21	2	10.6266	0	0
231	0	30	0	0	28	2	64.7477	0	91.5
232	1	30	1	0	52	2	53.1329	1	0
233	0	30	1	0	43	2	64.919	0	36.666666666666657
234	1	30	0	0	50	3	8.84934	0	107.1666666666667
235	0	30	0	0	22	2	23.893	0	103
236	0	28	1	0	51	2	35.1854	1	1
237	0	30	1	0	59	2	33.0193	0	0
238	0	30	0	0	43	2	36.7112	1	16.833333333333329
239	1	30	0	0	48	2	61.5781	0	4.5
240	0	30	1	0	39	2	34.236	0	0
